# Supplementary material for: Genome-wide identification, phylogeny, and expression analysis of PEBP gene family in Castanea mollissima
Source: Front Genet. 2025 Mar 26;16:1530910. doi: 10.3389/fgene.2025.1530910 (PMC11979240; doi:10.3389/fgene.2025.1530910)
Supplement: Supplementary file 4 [file Table1.xlsx]

## Sheet: Table S1
Supplementary Table S1 Sequence characteristics of CmPEBP genes in Castanea mollissima
Gene ID	Gene name	Chromosome	Protein Sequence	Coding sequence	Subcellular Localization	Position(bp)		Number of Amino Acid	Molecular Weight	Theoretical pI	Instability Index	Aliphatic Index	Grand Average of Hydropathicity
GWHTANWH008924	CmPEBP1	Chr2	MARTIEPLIVGKVIGEVLDMFTPATNFTVHYGSKQVANGCDIKPSMAVDRPKVQILGPRVSTNLYTLIMVDPDAPSPSEPALREWLHWIVVDIPEGSDATKGKELVPYMGPKPPTGIHRYIFVLFKQKSEMMVGCPPPNARGNFRTRQFAAQYELGLPVAAVYFNSQKEPAAKRR	ATGGCTCGGACCATAGAGCCACTAATAGTTGGAAAAGTGATTGGAGAAGTGCTTGACATGTTCACTCCAGCTACCAATTTTACAGTCCATTATGGATCCAAACAGGTTGCTAATGGTTGTGATATCAAGCCCTCTATGGCAGTGGATAGGCCTAAAGTCCAAATTCTTGGTCCTCGTGTCTCTACCAATCTTTATACTCTTATAATGGTCGATCCTGATGCTCCTAGCCCTAGTGAACCAGCATTGAGAGAGTGGCTCCATTGGATTGTTGTAGATATCCCAGAAGGGTCTGATGCCACCAAAGGAAAAGAATTGGTACCTTACATGGGACCAAAGCCGCCAACAGGAATTCATCGATACATTTTTGTGCTATTTAAGCAGAAAAGTGAAATGATGGTA…	Cytosol	65015260	65016563	175	19422.6	9.27	37.14	81.31	-0.205			528
GWHTANWH021841	CmPEBP2	Chr6	MPRDRDPLVVGRVIGDVLDPFTRSISLRVTYNNREVNNGCELKPSHVVNQPRVDIGGDDLRTFYTLVMVDPDAPSPSDPNLREYLHWLVTDIPATTGASFGQEVVCYESPRPTVGIHRFAFVLFRQLGRQTVYAPGWRQNFNTKDFAELYNLGLPVAAVYFNCQRESGSGGRRR	ATGCCCAGGGATAGGGATCCTCTAGTTGTTGGGCGTGTTATAGGTGATGTTTTGGACCCCTTCACAAGGTCCATTTCTCTAAGGGTCACTTATAACAACAGGGAGGTCAATAATGGTTGTGAGCTCAAACCTTCTCATGTTGTCAACCAACCAAGGGTTGATATTGGTGGTGATGATCTCAGGACCTTCTACACTCTGGTAATGGTAGATCCTGATGCACCAAGTCCAAGTGATCCCAATTTAAGGGAATACTTGCATTGGTTGGTGACTGATATTCCAGCAACTACAGGGGCAAGCTTTGGGCAAGAGGTTGTCTGCTATGAAAGTCCTCGGCCAACAGTGGGGATTCATCGGTTTGCTTTCGTGTTGTTCCGTCAATTGGGTAGGCAAACAGTGTAT…	Cytosol	2088922	2093585	174	19658.2	7.75	42.22	78.85	-0.389			525
GWHTANWH023490	CmPEBP3	Chr6	MARVSSDPLVVGRVIGDVIESFSPTVRMTVTYNSNVKDSKSNSSQGQSLKQVYNGHELFPSAVTMKPKVEVHGGDMRSFFTLIMTDPDVPGPSDPYLREHLHWIVTDIPGTTDASFGREVINYEMPRPNIGIHRFVFLLFKQNRRETVITVPSSRDRFSTRKFAEENELGLPVAAVFFNAQRETAARRR	ATGGCAAGGGTGTCATCAGATCCTCTTGTGGTTGGAAGAGTGATTGGAGATGTTATTGAATCCTTCTCTCCAACTGTGAGAATGACTGTAACTTACAACTCCAATGTTAAGGATAGCAAGTCCAATTCTAGTCAAGGCCAAAGCCTCAAGCAGGTATATAATGGCCATGAGCTCTTTCCTTCGGCTGTAACAATGAAACCTAAGGTTGAGGTTCATGGAGGCGATATGAGATCCTTTTTCACACTGATCATGACAGATCCAGATGTTCCTGGTCCAAGTGATCCATACCTGAGGGAGCACTTACACTGGATTGTGACAGACATTCCAGGCACAACTGATGCTTCATTTGGAAGGGAAGTGATTAACTATGAAATGCCTAGGCCAAACATAGGGATCCAT…	Cytosol	42573833	42575579	189	21344.2	9.34	45.97	74.66	-0.384			570
GWHTANWH025277	CmPEBP4	Chr7	MAASVDPLVVGRVIGDVVDMFVPTVNMAAYFGSKHVTSGCDIKPSIAVNPPKVTLTGHSDELYALVMTDPDAPSPSEPNMREWVHWIVLDIPGGTNPSRGKEILPYVGPRPPIGIHRYILVLFRQKSRLGLVDQPPSRANFNTRFFAAQLDLGLPVATVYFNSQKEPASKRR	ATGGCTGCCTCTGTTGATCCTCTTGTTGTGGGCAGAGTTATTGGTGACGTTGTAGACATGTTTGTACCCACTGTGAACATGGCTGCCTACTTTGGCTCTAAGCATGTGACAAGCGGATGTGATATCAAACCCTCAATAGCAGTCAATCCTCCAAAAGTGACACTCACTGGTCATTCTGACGAGCTATATGCTCTGGTGATGACAGATCCTGATGCTCCTAGTCCTAGTGAGCCCAATATGCGAGAATGGGTCCACTGGATCGTTCTGGACATTCCGGGTGGAACAAACCCAAGTCGAGGGAAGGAAATATTGCCTTATGTAGGGCCTCGACCCCCAATTGGAATTCACCGCTACATATTGGTGTTGTTTCGACAGAAGTCTCGACTAGGACTCGTGGAC…	Cytosol	27308103	27310834	172	18876.8	9.13	37.7	88.9	-0.095			519
GWHTANWH029613	CmPEBP5	Chr9	MARISEPLIVGRVVGDVLDSFTPSIKMSITYNNKQVCNGHEFYPSTVTNKPRVEVQGGDMRSFFTLVMTDPDVPGPSDPYLREHLHWIITDIPGTTDATFGREVVSYEIPRPNIGIHRFVFVLFKQKRRQSVTPPSARDHFNTRSFAAENDLGLPVAAVYFNAQRETAARRR	ATGGCAAGAATATCTGAGCCTCTCATTGTTGGTAGAGTCGTAGGAGATGTTCTTGACTCTTTCACACCAAGCATAAAAATGTCTATCACTTACAACAACAAGCAAGTCTGCAACGGGCATGAGTTCTATCCTTCCACAGTAACCAACAAACCTAGGGTTGAGGTTCAAGGAGGTGACATGAGATCTTTTTTCACACTGGTCATGACTGATCCAGATGTTCCTGGCCCTAGTGATCCTTATTTAAGGGAACACCTACACTGGATAATCACAGACATTCCTGGCACAACAGATGCCACATTTGGAAGGGAGGTTGTGAGCTATGAGATTCCAAGGCCTAATATTGGGATCCACAGGTTTGTGTTTGTTCTGTTCAAACAGAAACGCAGACAGTCAGTAACC…	Cytosol	10041124	10042897	172	19465.1	9.2	52	75.29	-0.36			519
GWHTANWH032001	CmPEBP6	Chr10	MSRLIEPLCGPLSVGRVVGEVVDIFTPSVRLNVVYNSNKQVANGHEFMPSVIISKPRVEIGGDDMRTAYTLIMTDPDAPSPSDPYLREHLHWMVTDIPGTTDASFGKEIVSYETPKPVVGIHRYVFILFKQTGRQTVRPPTTRDYFNTRRFSAENGLGLPVAAVYFNAQRETAARRR	ATGTCGAGGCTCATAGAACCACTATGTGGACCACTAAGTGTGGGGAGAGTAGTGGGAGAGGTGGTAGATATTTTCACTCCAAGTGTTAGACTGAATGTAGTTTACAACTCTAACAAGCAAGTTGCCAATGGCCACGAGTTCATGCCTTCTGTCATTATTTCTAAACCTCGCGTAGAGATTGGTGGGGATGACATGAGGACTGCTTATACACTAATTATGACAGACCCAGATGCTCCAAGTCCTAGTGATCCATATTTAAGAGAACACCTCCACTGGATGGTCACAGATATTCCTGGTACAACTGATGCTTCCTTTGGCAAAGAAATTGTGAGCTATGAGACTCCCAAACCGGTGGTTGGCATCCATAGGTACGTGTTCATCTTGTTCAAGCAGACAGGA…	Cytosol	12673262	12674272	177	19852.7	9.13	40.55	80.85	-0.271			534

## Sheet: Table S2
Supplementary Table S2 Secondary structure prediction of CmPEBP protein
Gene number	Gene renamed	Alpha helix(%)	Beta turn(%)	Random coil(%)	Extended strand(%)
GWHTANWH008924	CmPEBP1	13.14	0	61.71	25.14
GWHTANWH021841	CmPEBP2	13.22	0	60.92	25.86
GWHTANWH023490	CmPEBP3	13.23	0	62.96	23.81
GWHTANWH025277	CmPEBP4	14.53	0	60.47	25
GWHTANWH029613	CmPEBP5	13.95	0	60.47	25.58
GWHTANWH032001	CmPEBP6	16.38	0	58.19	25.42
Mean value		14.075	0	60.7867	25.135

## Sheet: Table S3
Supplementary Table S3 Information of cis-acting elements predicted from 2000 bp upstream regions of 6 CmPEBP genes.
Gene ID	ID	Cis-Acting elements name	Cis-Acting elements sequences	Start	End	Function
GWHTANWH021841	CmPEBP2	ABRE	AACCCGG	47	7	cis-acting element involved in the abscisic acid responsiveness
GWHTANWH021841	CmPEBP2	Box 4	ATTAAT	1190	6	part of a conserved DNA module involved in light responsiveness
GWHTANWH021841	CmPEBP2	CAT-box	GCCACT	1126	6	cis-acting regulatory element related to meristem expression
GWHTANWH021841	CmPEBP2	circadian	CAAAGATATC	1744	9	cis-acting regulatory element involved in circadian control
GWHTANWH021841	CmPEBP2	GA-motif	ATAGATAA	633	8	part of a light responsive element
GWHTANWH021841	CmPEBP2	GT1-motif	GGTTAAT	499	7	light responsive element
GWHTANWH021841	CmPEBP2	GT1-motif	GGTTAA	500	6	light responsive element
GWHTANWH021841	CmPEBP2	GT1-motif	GGTTAA	564	6	light responsive element
GWHTANWH021841	CmPEBP2	LTR	CCGAAA	1497	6	cis-acting element involved in low-temperature responsiveness
GWHTANWH021841	CmPEBP2	LTR	CCGAAA	1681	6	cis-acting element involved in low-temperature responsiveness
GWHTANWH021841	CmPEBP2	TATC-box	TATCCCA	302	7	cis-acting element involved in gibberellin-responsiveness
GWHTANWH021841	CmPEBP2	TCT-motif	TCTTAC	1792	6	part of a light responsive element
GWHTANWH008924	CmPEBP1	3-AF1 binding site	TAAGAGAGGAA	646	10	light responsive element
GWHTANWH008924	CmPEBP1	ABRE	ACGTG	1128	5	cis-acting element involved in the abscisic acid responsiveness
GWHTANWH008924	CmPEBP1	ABRE	GCAACGTGTC	1612	9	cis-acting element involved in the abscisic acid responsiveness
GWHTANWH008924	CmPEBP1	ABRE	CACGTG	1614	6	cis-acting element involved in the abscisic acid responsiveness
GWHTANWH008924	CmPEBP1	ABRE	ACGTG	1615	5	cis-acting element involved in the abscisic acid responsiveness
GWHTANWH008924	CmPEBP1	ABRE	GCAACGTGTC	1677	9	cis-acting element involved in the abscisic acid responsiveness
GWHTANWH008924	CmPEBP1	ABRE	TACGTGTC	1679	8	cis-acting element involved in the abscisic acid responsiveness
GWHTANWH008924	CmPEBP1	ABRE	ACGTG	1680	5	cis-acting element involved in the abscisic acid responsiveness
GWHTANWH008924	CmPEBP1	ARE	AAACCA	68	6	cis-acting regulatory element essential for the anaerobic induction
GWHTANWH008924	CmPEBP1	ARE	AAACCA	1337	6	cis-acting regulatory element essential for the anaerobic induction
GWHTANWH008924	CmPEBP1	AuxRR-core	GGTCCAT	1513	7	cis-acting regulatory element involved in auxin responsiveness
GWHTANWH008924	CmPEBP1	Box 4	ATTAAT	1322	6	part of a conserved DNA module involved in light responsiveness
GWHTANWH008924	CmPEBP1	Box II	TGGTAATAA	550	9	part of a light responsive element
GWHTANWH008924	CmPEBP1	CGTCA-motif	CGTCA	1363	5	cis-acting regulatory element involved in the MeJA-responsiveness
GWHTANWH008924	CmPEBP1	GATA-motif	AAGGATAAGG	1141	9	part of a light responsive element
GWHTANWH008924	CmPEBP1	G-box	ACACGTGGC	1613	9	cis-acting regulatory element involved in light responsiveness
GWHTANWH008924	CmPEBP1	G-box	CACGTG	1614	6	cis-acting regulatory element involved in light responsiveness
GWHTANWH008924	CmPEBP1	G-box	TAACACGTAG	1678	9	cis-acting regulatory element involved in light responsiveness
GWHTANWH008924	CmPEBP1	G-box	TACGTG	1679	6	cis-acting regulatory element involved in light responsiveness
GWHTANWH008924	CmPEBP1	G-Box	CACGTT	1128	6	cis-acting regulatory element involved in light responsiveness
GWHTANWH008924	CmPEBP1	G-Box	CACGTG	1614	6	cis-acting regulatory element involved in light responsiveness
GWHTANWH008924	CmPEBP1	GCN4_motif	TGAGTCA	223	7	cis-regulatory element involved in endosperm expression
GWHTANWH008924	CmPEBP1	I-box	atGATAAGGTC	952	10	part of a light responsive element
GWHTANWH008924	CmPEBP1	MRE	AACCTAA	925	7	MYB binding site involved in light responsiveness
GWHTANWH008924	CmPEBP1	P-box	CCTTTTG	944	7	gibberellin-responsive element
GWHTANWH008924	CmPEBP1	TCA-element	CCATCTTTTT	1477	9	cis-acting element involved in salicylic acid responsiveness
GWHTANWH008924	CmPEBP1	TCT-motif	TCTTAC	638	6	part of a light responsive element
GWHTANWH008924	CmPEBP1	TCT-motif	TCTTAC	645	6	part of a light responsive element
GWHTANWH008924	CmPEBP1	TCT-motif	TCTTAC	801	6	part of a light responsive element
GWHTANWH008924	CmPEBP1	TGACG-motif	TGACG	1363	5	cis-acting regulatory element involved in the MeJA-responsiveness
GWHTANWH025277	CmPEBP4	ABRE	CACGTG	1804	6	cis-acting element involved in the abscisic acid responsiveness
GWHTANWH025277	CmPEBP4	ABRE	ACGTG	1805	5	cis-acting element involved in the abscisic acid responsiveness
GWHTANWH025277	CmPEBP4	ARE	AAACCA	31	6	cis-acting regulatory element essential for the anaerobic induction
GWHTANWH025277	CmPEBP4	ARE	AAACCA	37	6	cis-acting regulatory element essential for the anaerobic induction
GWHTANWH025277	CmPEBP4	ARE	AAACCA	570	6	cis-acting regulatory element essential for the anaerobic induction
GWHTANWH025277	CmPEBP4	ARE	AAACCA	976	6	cis-acting regulatory element essential for the anaerobic induction
GWHTANWH025277	CmPEBP4	ARE	AAACCA	1017	6	cis-acting regulatory element essential for the anaerobic induction
GWHTANWH025277	CmPEBP4	ARE	AAACCA	1094	6	cis-acting regulatory element essential for the anaerobic induction
GWHTANWH025277	CmPEBP4	ARE	AAACCA	1514	6	cis-acting regulatory element essential for the anaerobic induction
GWHTANWH025277	CmPEBP4	ARE	AAACCA	1779	6	cis-acting regulatory element essential for the anaerobic induction
GWHTANWH025277	CmPEBP4	AuxRR-core	GGTCCAT	1876	7	cis-acting regulatory element involved in auxin responsiveness
GWHTANWH025277	CmPEBP4	Box 4	ATTAAT	1269	6	part of a conserved DNA module involved in light responsiveness
GWHTANWH025277	CmPEBP4	CAT-box	GCCACT	1675	6	cis-acting regulatory element related to meristem expression
GWHTANWH025277	CmPEBP4	circadian	CAAAGATATC	602	9	cis-acting regulatory element involved in circadian control
GWHTANWH025277	CmPEBP4	G-box	ACACGTGT	1803	8	cis-acting regulatory element involved in light responsiveness
GWHTANWH025277	CmPEBP4	G-box	CACGTG	1804	6	cis-acting regulatory element involved in light responsiveness
GWHTANWH025277	CmPEBP4	G-Box	CACGTG	1804	6	cis-acting regulatory element involved in light responsiveness
GWHTANWH025277	CmPEBP4	GCN4_motif	TGAGTCA	911	7	cis-regulatory element involved in endosperm expression
GWHTANWH025277	CmPEBP4	GCN4_motif	TGAGTCA	1308	7	cis-regulatory element involved in endosperm expression
GWHTANWH025277	CmPEBP4	I-box	atGATAAGGTC	249	10	part of a light responsive element
GWHTANWH025277	CmPEBP4	I-box	gGATAAGGTG	1079	9	part of a light responsive element
GWHTANWH025277	CmPEBP4	LTR	CCGAAA	243	6	cis-acting element involved in low-temperature responsiveness
GWHTANWH025277	CmPEBP4	MBS	CAACTG	94	6	MYB binding site involved in drought-inducibility
GWHTANWH025277	CmPEBP4	MBS	CAACTG	185	6	MYB binding site involved in drought-inducibility
GWHTANWH025277	CmPEBP4	MRE	AACCTAA	198	7	MYB binding site involved in light responsiveness
GWHTANWH025277	CmPEBP4	TATC-box	TATCCCA	1077	7	cis-acting element involved in gibberellin-responsiveness
GWHTANWH025277	CmPEBP4	TATC-box	TATCCCA	1930	7	cis-acting element involved in gibberellin-responsiveness
GWHTANWH025277	CmPEBP4	TCA-element	CCATCTTTTT	11	9	cis-acting element involved in salicylic acid responsiveness
GWHTANWH025277	CmPEBP4	TC-rich repeats	GTTTTCTTAC	528	9	cis-acting element involved in defense and stress responsiveness
GWHTANWH025277	CmPEBP4	TCT-motif	TCTTAC	528	6	part of a light responsive element
GWHTANWH025277	CmPEBP4	TGA-element	AACGAC	1731	6	auxin-responsive element
GWHTANWH023490	CmPEBP3	ABRE	ACGTG	1152	5	cis-acting element involved in the abscisic acid responsiveness
GWHTANWH023490	CmPEBP3	ARE	AAACCA	488	6	cis-acting regulatory element essential for the anaerobic induction
GWHTANWH023490	CmPEBP3	ARE	AAACCA	1059	6	cis-acting regulatory element essential for the anaerobic induction
GWHTANWH023490	CmPEBP3	Box 4	ATTAAT	467	6	part of a conserved DNA module involved in light responsiveness
GWHTANWH023490	CmPEBP3	Box 4	ATTAAT	517	6	part of a conserved DNA module involved in light responsiveness
GWHTANWH023490	CmPEBP3	Box 4	ATTAAT	521	6	part of a conserved DNA module involved in light responsiveness
GWHTANWH023490	CmPEBP3	Box 4	ATTAAT	1367	6	part of a conserved DNA module involved in light responsiveness
GWHTANWH023490	CmPEBP3	Box 4	ATTAAT	1720	6	part of a conserved DNA module involved in light responsiveness
GWHTANWH023490	CmPEBP3	Box 4	ATTAAT	1774	6	part of a conserved DNA module involved in light responsiveness
GWHTANWH023490	CmPEBP3	CAT-box	GCCACT	845	6	cis-acting regulatory element related to meristem expression
GWHTANWH023490	CmPEBP3	CAT-box	GCCACT	1767	6	cis-acting regulatory element related to meristem expression
GWHTANWH023490	CmPEBP3	CGTCA-motif	CGTCA	228	5	cis-acting regulatory element involved in the MeJA-responsiveness
GWHTANWH023490	CmPEBP3	circadian	CAAAGATATC	265	9	cis-acting regulatory element involved in circadian control
GWHTANWH023490	CmPEBP3	G-box	CACGAC	839	6	cis-acting regulatory element involved in light responsiveness
GWHTANWH023490	CmPEBP3	G-Box	CACGTT	1151	6	cis-acting regulatory element involved in light responsiveness
GWHTANWH023490	CmPEBP3	GT1-motif	GGTTAAT	1671	7	light responsive element
GWHTANWH023490	CmPEBP3	GT1-motif	GGTTAA	1672	6	light responsive element
GWHTANWH023490	CmPEBP3	LAMP-element	CTTTATCA	1701	8	part of a light responsive element
GWHTANWH023490	CmPEBP3	LTR	CCGAAA	1635	6	cis-acting element involved in low-temperature responsiveness
GWHTANWH023490	CmPEBP3	O2-site	GATGA(C/T)(A/G)TG(A/G)	1302	8	cis-acting regulatory element involved in zein metabolism regulation
GWHTANWH023490	CmPEBP3	TCA-element	CCATCTTTTT	1469	9	cis-acting element involved in salicylic acid responsiveness
GWHTANWH023490	CmPEBP3	TCA-element	CCATCTTTTT	1595	9	cis-acting element involved in salicylic acid responsiveness
GWHTANWH023490	CmPEBP3	TCT-motif	TCTTAC	1376	6	part of a light responsive element
GWHTANWH023490	CmPEBP3	TGACG-motif	TGACG	228	5	cis-acting regulatory element involved in the MeJA-responsiveness
GWHTANWH029613	CmPEBP5	ABRE	CACGTG	1237	6	cis-acting element involved in the abscisic acid responsiveness
GWHTANWH029613	CmPEBP5	ABRE	ACGTG	1238	5	cis-acting element involved in the abscisic acid responsiveness
GWHTANWH029613	CmPEBP5	ABRE	ACGTG	1760	5	cis-acting element involved in the abscisic acid responsiveness
GWHTANWH029613	CmPEBP5	ARE	AAACCA	328	6	cis-acting regulatory element essential for the anaerobic induction
GWHTANWH029613	CmPEBP5	ARE	AAACCA	479	6	cis-acting regulatory element essential for the anaerobic induction
GWHTANWH029613	CmPEBP5	AT1-motif	AATTATTTTTTATT	1201	13	part of a light responsive module
GWHTANWH029613	CmPEBP5	Box 4	ATTAAT	358	6	part of a conserved DNA module involved in light responsiveness
GWHTANWH029613	CmPEBP5	Box 4	ATTAAT	637	6	part of a conserved DNA module involved in light responsiveness
GWHTANWH029613	CmPEBP5	Box 4	ATTAAT	1439	6	part of a conserved DNA module involved in light responsiveness
GWHTANWH029613	CmPEBP5	CAT-box	GCCACT	321	6	cis-acting regulatory element related to meristem expression
GWHTANWH029613	CmPEBP5	CGTCA-motif	CGTCA	1758	5	cis-acting regulatory element involved in the MeJA-responsiveness
GWHTANWH029613	CmPEBP5	GATA-motif	AAGATAAGATT	177	10	part of a light responsive element
GWHTANWH029613	CmPEBP5	G-Box	CACGTG	1237	6	cis-acting regulatory element involved in light responsiveness
GWHTANWH029613	CmPEBP5	G-box	CACGTG	1237	6	cis-acting regulatory element involved in light responsiveness
GWHTANWH029613	CmPEBP5	G-box	CACGTC	1759	6	cis-acting regulatory element involved in light responsiveness
GWHTANWH029613	CmPEBP5	GT1-motif	GGTTAA	1610	6	light responsive element
GWHTANWH029613	CmPEBP5	GT1-motif	GGTTAAT	1851	7	light responsive element
GWHTANWH029613	CmPEBP5	GT1-motif	GGTTAA	1852	6	light responsive element
GWHTANWH029613	CmPEBP5	LTR	CCGAAA	969	6	cis-acting element involved in low-temperature responsiveness
GWHTANWH029613	CmPEBP5	TCCC-motif	TCTCCCT	704	7	part of a light responsive element
GWHTANWH029613	CmPEBP5	TC-rich repeats	GTTTTCTTAC	473	9	cis-acting element involved in defense and stress responsiveness
GWHTANWH029613	CmPEBP5	TGACG-motif	TGACG	1758	5	cis-acting regulatory element involved in the MeJA-responsiveness
GWHTANWH032001	CmPEBP6	ABRE	ACGTG	86	5	cis-acting element involved in the abscisic acid responsiveness
GWHTANWH032001	CmPEBP6	ABRE	ACGTG	361	5	cis-acting element involved in the abscisic acid responsiveness
GWHTANWH032001	CmPEBP6	ACA-motif	AATCACAACCATA	995	12	part of gapA in (gapA-CMA1) involved with light responsiveness
GWHTANWH032001	CmPEBP6	ARE	AAACCA	316	6	cis-acting regulatory element essential for the anaerobic induction
GWHTANWH032001	CmPEBP6	Box 4	ATTAAT	177	6	part of a conserved DNA module involved in light responsiveness
GWHTANWH032001	CmPEBP6	Box 4	ATTAAT	426	6	part of a conserved DNA module involved in light responsiveness
GWHTANWH032001	CmPEBP6	CAT-box	GCCACT	372	6	cis-acting regulatory element related to meristem expression
GWHTANWH032001	CmPEBP6	CAT-box	GCCACT	1716	6	cis-acting regulatory element related to meristem expression
GWHTANWH032001	CmPEBP6	circadian	CAAAGATATC	1562	9	cis-acting regulatory element involved in circadian control
GWHTANWH032001	CmPEBP6	GA-motif	ATAGATAA	306	8	part of a light responsive element
GWHTANWH032001	CmPEBP6	GATA-motif	GATAGGG	238	7	part of a light responsive element
GWHTANWH032001	CmPEBP6	G-box	TACGTG	86	6	cis-acting regulatory element involved in light responsiveness
GWHTANWH032001	CmPEBP6	G-box	TACGTG	361	6	cis-acting regulatory element involved in light responsiveness
GWHTANWH032001	CmPEBP6	GT1-motif	GGTTAA	278	6	light responsive element
GWHTANWH032001	CmPEBP6	I-box	gGATAAGGTG	1398	9	part of a light responsive element
GWHTANWH032001	CmPEBP6	TCA-element	CCATCTTTTT	1245	9	cis-acting element involved in salicylic acid responsiveness
GWHTANWH032001	CmPEBP6	TCA-element	CCATCTTTTT	1983	9	cis-acting element involved in salicylic acid responsiveness

## Sheet: Table S4
Supplementary Table S4 The orthologous gene pairs containing CmPEBP in the cross of C. mollissima and Quercus.
Chestnut chromosome	Chestnut Gene ID	Oak chromosome	Oak Gene ID
Chr2	GWHTANWH008924	Chr05	T0701880.2
Chr6	GWHTANWH023490	Chr02	T0393200.2
Chr7	GWHTANWH025277	Chr10	T0352250.2
Chr9	GWHTANWH029613	Chr07	T0649270.2

## Sheet: Table S5
Supplementary Table S5 The orthologous gene pairs containing CmPEBP in the cross of C. mollissima and Pyrus.
Chestnut chromosome	Chestnut Gene ID	Pear chromosome	Pear Gene ID
Chr6	GWHTANWH023490	Chr11	Pbr030301.1
Chr6	GWHTANWH023490	Chr12	Pbr017780.1
Chr6	GWHTANWH023490	Chr14	Pbr007585.1
Chr6	GWHTANWH023490	Chr3	Pbr003512.1
Chr7	GWHTANWH025277	Chr14	Pbr038868.1
Chr7	GWHTANWH025277	Chr6	Pbr020366.1
Chr7	GWHTANWH025277	Chr6	Pbr028394.1
Chr9	GWHTANWH029613	Chr12	Pbr017780.1
Chr9	GWHTANWH029613	Chr14	Pbr007585.1
Chr9	GWHTANWH029613	Chr3	Pbr003512.1
Chr10	GWHTANWH032001	Chr7	Pbr013951.1

## Sheet: Table S6
Supplementary Table S6 The orthologous gene pairs containing CmPEBP in the cross of C. mollissima and V. vinifera.
Chestnut chromosome	Chestnut Gene ID	Grape chromosome	Grape Gene ID
Chr6	GWHTANWH023490	chr6	VIT_206s0080g00290.1
Chr6	GWHTANWH023490	chr8	VIT_208s0007g03450.1
Chr7	GWHTANWH025277	chr17	VIT_217s0000g02630.1
Chr9	GWHTANWH029613	chr6	VIT_206s0080g00290.1
Chr9	GWHTANWH029613	chr8	VIT_208s0007g03450.1
Chr10	GWHTANWH032001	chr16	VIT_216s0100g00700.1

## Sheet: Table S7
Supplementary Table S7 The orthologous gene pairs containing CmPEBP in the cross of C. mollissima and A. thaliana.
Chestnut chromosome	Chestnut Gene ID	Arabidopsis chromosome	Arabidopsis Gene ID
Chr6	GWHTANWH023490	At2	AT2G27550.1
Chr7	GWHTANWH025277	At1	AT1G18100.1
Chr9	GWHTANWH029613	At2	AT2G27550.1
Chr10	GWHTANWH032001	At5	AT5G62040.1

## Sheet: Table S8
Supplementary Table S8 The orthologous gene pairs containing CmPEBP in the cross of C. mollissima and O. sativa.
Chestnut chromosome	Chestnut Gene ID	Rice chromosome	Rice Gene ID
Chr6	GWHTANWH023490	Os11	LOC_Os11g05470.1
Chr6	GWHTANWH023490	Os12	LOC_Os12g05590.1
Chr6	GWHTANWH023490	Os2	LOC_Os02g32950.1
Chr6	GWHTANWH023490	Os4	LOC_Os04g33570.1
Chr9	GWHTANWH029613	Os11	LOC_Os11g05470.1
Chr9	GWHTANWH029613	Os12	LOC_Os12g05590.1
Chr9	GWHTANWH029613	Os2	LOC_Os02g32950.1
Chr9	GWHTANWH029613	Os4	LOC_Os04g33570.1

## Sheet: Table S9
Supplementary Table S9 The orthologous gene pairs containing CmPEBP in the cross of C. mollissima and S. lycopersicum.
Chestnut chromosome	Chestnut Gene ID	Tomato chromosome	Tomato Gene ID
Chr2	GWHTANWH008924	2	Solyc02g079290.3.1
Chr6	GWHTANWH023490	1	Solyc01g009560.1.1
Chr6	GWHTANWH021841	11	Solyc11g008640.2.1
Chr6	GWHTANWH023490	6	Solyc06g074350.3.1
Chr6	GWHTANWH023490	9	Solyc09g009560.2.1
Chr7	GWHTANWH025277	3	Solyc03g119100.2.1
Chr9	GWHTANWH029613	6	Solyc06g074350.3.1
Chr9	GWHTANWH029613	9	Solyc09g009560.2.1
Chr10	GWHTANWH032001	3	Solyc03g026050.3.1

## Sheet: Table S10
Supplementary Table S10 The orthologous gene pairs containing CmPEBP in the cross of C. mollissima and Z. mays
Chestnut chromosome	Chestnut Gene ID	Corn chromosome	Corn Gene ID
Chr6	GWHTANWH023490	2	Zm00001eb084030_T001
Chr9	GWHTANWH029613	2	Zm00001eb084030_T001

[truncated: 19 more sheets: Table S11, Table S12, Table S13, Table S14, Table S15, Table S16, Table S17, Table S18, Table S19, Table S20, Table S21, Table S22, Table S23, Table S24, Table S25, Table S26, Table S27, Table S28, Table S29]
